# Supplementary material for: Resistant and Susceptible Pinus thunbergii ParL. Show Highly Divergent Patterns of Differentially Expressed Genes during the Process of Infection by Bursaphelenchus xylophilus
Source: Int J Mol Sci. 2023 Sep 21;24(18):14376. doi: 10.3390/ijms241814376 (PMC10531596; doi:10.3390/ijms241814376)
Supplement: Supplementary file 1 [file ijms-24-14376-s001.zip]

Archive with 1 entries (1 files):
- ijms-2583652-supplementary.pdf
